# Supplementary material for: Topical Application of Lidocaine and Bupivacaine to Disbudding Wounds in Dairy Calves: Safety, Toxicology and Wound Healing
Source: Animals (Basel). 2021 Mar 18;11(3):869. doi: 10.3390/ani11030869 (PMC8003238; doi:10.3390/ani11030869)
Supplement: Supplementary file 1 [file animals-11-00869-s001.zip]

Archive with 3 entries (3 files):
- Revised Table S1 - Mean clinical parameters.docx
- Revised Table S2 - Group mean haematological parameters over time.docx
- Revised Table S3 - Group mean key biochemical parameters over time in animals from Experiment 1.docx
